# Supplementary material for: Metabolomic profile in pancreatic cancer patients: a consensus-based approach to identify highly discriminating metabolites
Source: Oncotarget. 2016 Jan 1;7(5):5815–29. doi: 10.18632/oncotarget.6808 (PMC4868723; doi:10.18632/oncotarget.6808)
Supplement: Supplementary file 5 [file oncotarget-07-5815-s005.xls]

## Sheet: TABLE S1_28102014_OK
Table S4. List of the analytical standards used for the LC-MS/MS method setting, with relative molecular formula and Chemspider ID.	Table S4. List of the analytical standards used for the LC-MS/MS method setting, with relative molecular formula and Chemspider ID.	Table S4. List of the analytical standards used for the LC-MS/MS method setting, with relative molecular formula and Chemspider ID.	Table S4. List of the analytical standards used for the LC-MS/MS method setting, with relative molecular formula and Chemspider ID.	Table S4. List of the analytical standards used for the LC-MS/MS method setting, with relative molecular formula and Chemspider ID.	Table S4. List of the analytical standards used for the LC-MS/MS method setting, with relative molecular formula and Chemspider ID.
Class	Compound	Chemspider ID	Molecular Formula	NC/DB	Molecular Weight (MW)
Bile acids
	Cholic acid	192176	C24H40O5		408.571
	Lithocholic acid	9519	C24H40O3		376.573
	Deoxycholic acid	193196	C24H40O4		392.572
	Chenodeoxycholic acid	9728	C24H40O4		392.572
	Ursodeoxycholic acid	29131	C24H40O4		392.572
	Glycocholic acid	9734	C26H43NO6		465.623
	Glycolithocholic acid	19978619	C26H45NO3		419.64
	Glycodeoxycholic acid	2299354	C26H43NO5		449.623
	Glycochenodeoxycholic acid	12027	C26H43NO5		449.623
	Glycoursodeoxycholic acid	25982	C26H43NO5		449.623
	Taurocholic acid	6423	C26H45NO7S		515.703
	Taurolithocholic acid	388820	C26H45NO5S		483.704
	Taurodeoxycholic acid	2015539	C26H45NO6S		499.704
	Taurochenodeoxycholic acid	343282	C26H45NO6S		499.704
	Tauroursodeoxycholic acid	8024531	C26H45NO6S		499.704
Carnitines
	Oleoyl-L-carnitine	21403150	C25H47NO4	18/1	425.351
	Palmitoyl-L-carnitine	10128117	C23H45NO4	16/0	435.312
Sterols
	5-α-Cholestane	197489	C27H46O2		402.35
	Beta-sitosterol	192962	C29H50O		414.386
	Beta-sitosterol glucoside	10142702	C35H60O6		576.439
	Cholesterol	5775	C27H46O		386.355
	Cholesterol 5A 6A epoxide	197489	C27H46O2		402.653
	Desmosterol	388662	C27H44O		384.339
	Ergosterol	392539	C28H44O		396.339
	Lanosterol	216175	C30H50O		426.386
	Progesteron	5773	C21H30O2		314.462
Fatty acids
	Arachidic acid	10035	C20H40O2	20/0	312.303
	Behenic acid	7923	C22H44O2	22/0	340.334
	Cis vaccenic	4445888	C18H34O2	18/1	282.256
	Gondoic acid	4445895	C20H38O2	20/1	310.287
	Docosahexaenoic acid	393183	C22H32O2	22/6	328.24
	Erucic acid	4444561	C22H42O2	22/1	338.318
	Lignoceric acid	10724	C24H48O2	24/0	368.365
	Linoleic acid	4444105	C18H32O2	18/2	280.24
	Alpha-Linolenic acid	4444437	C18H30O2	18/3	278.225
	Margaric acid	10033	C17H34O2	17/0	270.256
	Myristic acid	10539	C14H28O2	14/0	228.209
	Myristoleic acid	4444564	C14H26O2	14/1	226.193
	Oleanolic acid	10062	C30H48O3	30/1	456.36
	Oleic acid	393217	C18H34O2	18/1	282.256
	Palmitic acid	960	C16H32O2	16/0	256.24
	Palmitoleic acid	393216	C16H30O2	16/1	254.225
	Stearic acid	5091	C18H36O2	18/0	284.272
Glicerolipids
	1,2-dioleoyl-sn-glycero-3-phospho-rac-(1-glycerol)Na	17347228	C42H79NaO10P	36/2	796.523
	1-linoleoyl-rac-glycerol	4446589	C21H38O4	18/2	354.277
	1-monopalmitoleoyl-rac-glycerol	8059588	C19H36O4	16/1	328.261
	1-oleoyl-rac-glycerol	4446588	C21H40O4	18/1	356.293
	Glyceryltrilinoleate	4479674	C57H98O6	54/6	878.736
	Glyceryltrioleate	4593733	C57H104O6	54/3	884.783
	Glyceryltripalmitate	10674	C51H98O6	48/0	806.736
	Glyceryltripalmitoleate	7822939	C51H92O6	48/3	800.689
Glicerophospholipids
	1,2-dilinoleoyl-sn-glycero-3-phosphocholine	4450312	C44H80NO8P	36/4	781.562
	1,2-dioleoyl-sn-glycero-3-phosphoethanolamine	7825707	C41H78NO8P	36/2	743.547
	1-Palmitoyl-sn-glycero-3-phosphocholine	405288	C24H51NO7P	16/0	495.332
Sfingolipids
	Ceramide	4446678	C36H71NO3	d18/1/18/0	565.543
	D-sfingosine	4444047	C18H37NO2	18/0	299.282
	Tripentadecanoin C15:0	3496974	C48H92O6	45/0	764.689
NC/DB reports the number of carbons on the chains and the number of double bonds.
