# Supplementary material for: Metabolomic profile in pancreatic cancer patients: a consensus-based approach to identify highly discriminating metabolites
Source: Oncotarget. 2016 Jan 1;7(5):5815–29. doi: 10.18632/oncotarget.6808 (PMC4868723; doi:10.18632/oncotarget.6808)
Supplement: Supplementary file 6 [file oncotarget-07-5815-s006.xls]

## Sheet: Table S2_28102014
Table S3: Linearity parameters (range, equation, R2) obtained by using lipids standards in water and serum extracts along with evaluation of the matrix effects measured as 100% x (1 – slope water / slope serum).
Class	Compound	Water calibration curves						Serum calibration curves						Matrix effect (%)		LOD (µM)	LOQ (µM)
		Working range (µmol/L)	Water equation	Slope	Intercept	Correlation coefficient (R2)		Working range (µmol/L)	Serum equation	Slope	Intercept	Correlation coefficient (R2)
Bile acids
	Cholic acid	0 - 100	y = 0.982x + 0.011	0.982	0.011	R² = 0.9965		0.31 - 20	y = 0.3132x + 0.0171	0.3132	0.0171	R² = 0.9968		5.74713
	Lithocholic acid	0 - 100	y = 0.674x + 0.0601	0.674	0.0601	R² = 0.9964		0.31 - 20	y = 1.4493x + 0.0182	1.4493	0.0182	R² = 0.9966		22.4936
	Deoxycholic acid	0 - 100	y = 0.661x + 0.0526	0.661	0.0526	R² = 0.9956		0.31 - 20	y = 4.6501x + 0.0049	4.6501	0.0049	R² = 0.9990		7.29017
	Chenodeoxycholic acid	0 - 100	y = 0.0526x + 0.0164	0.0526	0.0164	R² = 0.9996		0.31 - 20	y = 13.129x + 0.0012	13.129	0.0012	R² = 0.9997		7.21609
	Ursodeoxycholic acid	0 - 100	y = 0.123x + 0.00448	0.123	0.00448	R² = 0.9994		0.31 - 20	y = 8.4127x + 0.0051	8.4127	0.0051	R² = 0.9990		10.4247
	Glycocholic acid	0 - 100	y = 0.652x + 0.455	0.652	0.445	R² = 0.9903		0.31 - 20	y = 22.245x + 0.0064	22.245	0.0064	R² = 0.9987		1.5644
	Glycolithocholic acid	0 - 100	y = 0.226x + 0.00413	0.226	0.00413	R² = 0.9978		0.31 - 20	y = 3.3693x + 0.0013	3.3693	0.0013	R² = 0.9997		22.9721
	Glycodeoxycholic acid	0 - 100	y = 0.0999x + 0.0394	0.0999	0.0394	R² = 0.9971		0.31 - 20	y = 34.782x + 0.0008	34.782	0.0008	R² = 0.9997		2.58783
	Glycochenodeoxycholic acid	0 - 100	y = 0.0478x + 0.0103	0.0478	0.0103	R² = 0.9919		0.31 - 20	y = 40.396x + 0.0017	40.396	0.0017	R² = 0.9997		2.35716
	Glycoursodeoxycholic acid	0 - 100	y = 0.0137x + 0.00301	0.0137	0.00301	R² = 0.9991		0.31 - 20	y = 75.681x - 0.0003	75.681	0.0003	R² = 0.9996		1.30323
	Taurocholic acid	0 - 100	y = 0.0266x + 0.00361	0.0266	0.00361	R² = 0.9994		0.31 - 20	y = 42.096x + 0.003	42.096	0.003	R² = 0.9991		2.31233
	Taurolithocholic acid	0 - 100	y = 0.688x + 0.056	0.688	0.056	R² = 0.9982		0.31 - 20	y = 1.4176x + 0.0247	1.4176	0.0247	R² = 0.9955		22.009
	Taurodeoxycholic acid	0 - 100	y = 0.0212x + 0.00589	0.0212	0.00589	R² = 0.9976		0.31 - 20	y = 73.866x + 0.018	73.866	0.018	R² = 0.9960		1.3251
	Taurochenodeoxycholic acid	0 - 100	y = 0.0206x + 0.000284	0.0206	0.000284	R² = 0.9988		0.31 - 20	y = 255.58x + 0.2224	255.58	0.2224	R² = 0.9990		0.383207
	Tauroursodeoxycholic acid	0 - 100	y = 0.0338x + 0.00364	0.0338	0.00364	R² = 0.9988		0.31 - 20	y = 305.27x + 0.0018	305.27	0.0018	R² = 0.9994		0.316507
Carnitines
	Oleoyl-L-carnitine	0 - 250	y = 3019.8x + 32357	3019.8		R² = 0.9969		0.78 - 50	y = 29.299x + 1.5339	29.299	1.5339	R² = 0.9988		-10303.4			0.00169837
	Palmitoyl-L-carnitine	0 - 50	y = 3164.5x + 42755	3164.5		R² = 0.9993		0.16 - 10	y = 21.409x + 0.0016	21.409	0.0016	R² = 0.9989		-14776.5			0.00313126
Sterols
	5-α-Cholestane	0 - 500	y = 3.790x - 61200	3.79		R² = 0.9844		1.56 - 100	y = 31.839x + 0.0118	31.839	0.0118	R² = 0.9994		-8.76284			0.164211
	Beta-sitosterol	0 - 100	y = 3.3615x + 129646	3.3615		R² = 0.9815		0.31 - 20	y = 9104.5x + 0.7477	9104.5	0.7477	R² = 0.9965		-0.0259377			0.0317259
	Beta-sitosterol glucoside	0 - 100	y = 0.1316x + 2738	0.1316		R² = 0.9816		0.31 - 20	y = 81629x + 1.2766	81629	1.2766	R² = 0.9771		0.00106384			2.5
	Cholesterol	0 - 800	y = 2290x + 80100	2290		R² = 0.9826		2.5 - 160	y = 10555x + 10.521	10555	10.521	R² = 0.9896		-21.6864			0.026824
	Cholesterol 5A 6A epoxide	0 - 250	y = 32400x - 131000	32400		R² = 0.9967		0.78 - 50	y = 237.75x + 0.2315	237.75	0.2315	R² = 0.9997		-13627.3			0.0744048
	Desmosterol	0 - 125	y = 105.46x + 15927	105.46		R² = 0.9974		1.56 - 25	y = 1749.1x + 0.2275	1749.1	0.2275	R² = 0.9733		-5.97221			0.0685307
	Ergosterol	0 - 125	y = 1690x + 7000	1690		R² = 0.9895		0.78 - 25	y = 1331.3x + 0.1007	1331.3	0.1007	R² = 0.9951		-126.868			0.737028
	Lanosterol	0 - 500	y = 1.19E+05x + 1.86E+08	119000		R² = 0.9864		1.56 - 100	y = 146.61x + 2.6404	146.61	2.6404	R² = 0.9862		-81167			0.104167
	Progesteron	0 - 500	y = 95300x + 3.18E+06	95300		R² = 0.9906		1.56 - 100	y = 128.35x + 0.0181	128.35	0.0181	R² = 0.9993		-74249.3			0.0669528
Fatty acids
	Arachidic acid	0 - 500	y = 0.00449x + 0.0379	0.00449	0.0379	R² = 0.9984		1.56 - 100	y = 25.436x + 0.0187	25.436	0.0187	R² = 0.9993		3.91378			0.22877
	Behenic acid	0 - 500	y = 18.5x + 755	18.5		R² = 0.9951		1.56 - 100	y = 21.52x + 1.8174	21.52	1.8174	R² = 0.9979		-81.3197			0.142045
	Cis vaccenic	0 - 500	y = 44.4x + 1120	44.4		R² = 0.9976		1.56 - 100	y = 4893.3x + 1.9285	4893.3	1.9285	R² = 0.9856		-0.886927			0.286172
	Gondoic acid	0 - 500	y = 68.6x + 676	68.6		R² = 0.9987		1.56 - 100	y = 4573.1x + 0.5212	4573.1	0.5212	R² = 0.9961		-1.47821			2.36384
	Docosahexaenoic acid	0 - 500	y = 350x - 557	350		R² = 0.9938		1.56 - 100	y = 315.43x + 0.0131	315.43	0.0131	R² = 0.9988		-110.643			0.0700673
	Erucic acid	0 - 500	y = 134.12x + 23324	134.12		R² = 0.9954		1.56 - 100	y = 1.0853x + 0.4262	1.0853	0.4262	R² = 0.9998		-12265.7			0.0603282
	Lignoceric acid	0 - 500	y = 135.63x + 35912	135.63	0.02	R² = 0.9980		1.56 - 100	y = 5.6099x + 1.5685	5.6099	1.5685	R² = 0.9984		-2399.86			0.0483746
	Linoleic acid	0 - 500	y = 37.879x + 30564	37.879		R² = 0.9516		1.56 - 100	y = 6.7339x + 0.1237	6.7339	0.1237	R² = 0.9977		-547.662			0.00643004
	Linolenic acid	0 - 500	y = 47.044x + 7178.2	47.044	1.83	R² = 0.9973		1.56 - 100	y = 6.0867x + 0.0932	6.0867	0.0932	R² = 0.9968		-756.469			0.060562
	Margaric acid	0 - 500	y = 0.000156x + 0.00911	0.000156	0.00911	R² = 0.9982		1.56 - 100	y = 16.996x + 0.0556	16.996	0.0556	R² = 0.998		5.88282			3.125
	Myristic acid	0 - 500	y = 0.00752x + 0.0173	0.00752	0.0173	R² = 0.9900		1.56 - 100	y = 31.536x + 0.4271	31.536	0.4271	R² = 0.9933		3.14713			0.0716743
	Myristoleic acid	0 - 500	y = 18.593x + 9794.5	18.593		R² = 0.9550		1.56 - 100	y = 60.793x + 0.0588	60.793	0.0588	R² = 0.9978		-28.9392			0.260851
	Oleanolic acid	0 - 125	y = 127.99x + 406888	127.99		R² = 0.9953		1.56 - 25	y = 6.914x + 0.207	6.914	0.207	R² = 0.978		-1836.71			0.118371
	Oleic acid	0 - 500	y = 134.27x + 202231	134	0.8631	R² = 0.9956		1.56 - 100	y = 7.6106x + 4.3856	7.6106	4.3856	R² = 0.9753		-1747.56			0.00426913
	Palmitic acid	0 - 500	y = 6.6x + 2520	6.6		R² = 0.9912		1.56 - 100	y = 55.337x + 3.746	55.337	3.746	R² = 0.9793		-10.1198			0.0274605
	Palmitoleic acid	0 - 500	y = 88.294x + 28074	88.294		R² = 0.9877		1.56 - 100	y = 32.831x + 0.3138	32.831	0.3138	R² = 0.9954		-265.889			0.0102124
	Stearic acid	0 - 500	y = 42.34x + 2E+06	42.34		R² = 0.9744		1.56 - 100	y = 38.133x + 0.7199	38.133	0.7199	R² = 0.9942		-108.41			0.0249203
Glicerolipids
	1,2-dioleoyl-sn-glycero-3-phospho-rac-(1-glycerol)Na	0 - 800	y = 15302x - 156883	15302		R² = 0.9997		2.5 - 160	y = 99.683x + 5.3308	99.683	5.3308	R² = 0.9975		-15349.7			0.00117925
	1-linoleoyl-rac-glycerol	0 - 800	y = 148.48x + 7586.2	148.48		R² = 0.9945		2.5 - 160	y = 3638.9x + 1.3233	3638.9	1.3233	R² = 0.9987		-4.05287			0.547046
	1-monopalmitoleoyl-rac-glycerol	0 - 800	y = 376x - 8760	376		R² = 0.9891		2.5 - 160	y = 16790x + 14.474	16790	14.474	R² = 0.9832		-2.23347			2
	1-oleoyl-rac-glycerol	0 - 800	y = 17.551x + 416.36	17.551		R² = 0.9937		2.5 - 160	y = 1017x + 12.603	1017	12.603	R² = 0.9865		-1.62743			0.104603
	Glyceryltrilinoleate	0 - 800	y = 564.34x + 7E+06	564.34		R² = 0.9142		2.5 - 160	y = 32.121x + 1.0147	32.121	1.0147	R² = 0.9829		-1753.81			0.000498008
	Glyceryltrioleate	0 - 800	y = 320.14x + 7E+06	320.14		R² = 0.9669		2.5 - 160	y = 2135.2x - 4.9776	2135.2	4.9776	R² = 0.9927		-14.9466			0.0980392
	Glyceryltripalmitate		R² = 0.8669											#DIV/0!
	Glyceryltripalmitoleate	0 - 500	y = 5813x + 468652	5813		R² = 0.9992		1.56 - 100	y = 70.37x + 0.0155	70.37	0.0155	R² = 0.9995		-8259.2			0.00278025
Glicerophospholipids
	1,2-dilinoleoyl-sn-glycero-3-phosphocholine	0 - 400	y = 7654.2x + 4E+07	7654.2		R² = 0.9961		1.25 - 80	y = 27.162x + 0.2865	27.162	0.2865	R² = 0.9923		-28176.1			0.0354108
	1,2-dioleoyl-sn-glycero-3-phosphoethanolamine	0 - 800	y = 1078.6x + 14973	1078.6		R² = 0.9867		2.5 - 160	y = 76.452x + 0.0053	76.452	0.0053	R² = 0.9997		-1409.51			0.101215
	1-palmitoyl-sn-glycero-3-phosphocholine	0 - 800	y = 4815.6x + 93488	4815.6		R² = 0.9986		2.5 - 160	y = 47.357x + 2.0909	47.357	2.0909	R² = 0.9886		-10166.6			0.46729
Sfingolipids
	Ceramide	0 - 500	y = 9037.4x + 104728	9037		R² = 0.9988		1.56 - 100	y = 34.349x + 0.0609	34.349	0.0609	R² = 0.9974		-26306.4			0.00758495
	D-sfingosine	0 - 15	y = 283.4x + 1030	283.4		R² = 0.9999		0.05 - 3	y = 54.67x + 0.001	54.67	0.001	R² = 0.9995		-516.554			0.00643887
	Tripentadecanoin C15:0	0 - 500	y = 437x + 31700	437		R² = 0.9952		1.56 - 100	y = 9303.3x - 0.1082	9303.3	0.1082	R² = 0.9913		-4.68651			0.0014976

## Sheet: Table S2_28102014_def
Table S5: Linearity parameters (range, equation, R2) obtained by using lipids standards in water and serum extracts along with evaluation of the matrix effects measured as 100% x (1 – slope water / slope serum).
Class	Compound	Water calibration curves						Serum calibration curves						Matrix effect (%)		LOD (µM)	LOQ (µM)
		Working range (µmol/L)	Water equation	Slope	Intercept	Correlation coefficient (R2)		Working range (µmol/L)	Serum equation	Slope	Intercept	Correlation coefficient (R2)
Bile acids
	Cholic acid	0 - 100	y = 0.982x + 0.011	0.982	0.011	R² = 0.9965		0.31 - 20	y = 0.3132x + 0.0171	0.3132	0.0171	R² = 0.9968		5.74713		0.01	0.05
	Lithocholic acid	0 - 100	y = 0.674x + 0.0601	0.674	0.0601	R² = 0.9964		0.31 - 20	y = 1.4493x + 0.0182	1.4493	0.0182	R² = 0.9966		22.4936		0.01	0.05
	Deoxycholic acid	0 - 100	y = 0.661x + 0.0526	0.661	0.0526	R² = 0.9956		0.31 - 20	y = 4.6501x + 0.0049	4.6501	0.0049	R² = 0.9990		7.29017		0.01	0.05
	Chenodeoxycholic acid	0 - 100	y = 0.0526x + 0.0164	0.0526	0.0164	R² = 0.9996		0.31 - 20	y = 13.129x + 0.0012	13.129	0.0012	R² = 0.9997		7.21609		0.01	0.05
	Ursodeoxycholic acid	0 - 100	y = 0.123x + 0.00448	0.123	0.00448	R² = 0.9994		0.31 - 20	y = 8.4127x + 0.0051	8.4127	0.0051	R² = 0.9990		10.4247		0.01	0.05
	Glycocholic acid	0 - 100	y = 0.652x + 0.455	0.652	0.445	R² = 0.9903		0.31 - 20	y = 22.245x + 0.0064	22.245	0.0064	R² = 0.9987		1.5644		0.01	0.05
	Glycolithocholic acid	0 - 100	y = 0.226x + 0.00413	0.226	0.00413	R² = 0.9978		0.31 - 20	y = 3.3693x + 0.0013	3.3693	0.0013	R² = 0.9997		22.9721		0.01	0.05
	Glycodeoxycholic acid	0 - 100	y = 0.0999x + 0.0394	0.0999	0.0394	R² = 0.9971		0.31 - 20	y = 34.782x + 0.0008	34.782	0.0008	R² = 0.9997		2.58783		0.01	0.05
	Glycochenodeoxycholic acid	0 - 100	y = 0.0478x + 0.0103	0.0478	0.0103	R² = 0.9919		0.31 - 20	y = 40.396x + 0.0017	40.396	0.0017	R² = 0.9997		2.35716		0.01	0.05
	Glycoursodeoxycholic acid	0 - 100	y = 0.0137x + 0.00301	0.0137	0.00301	R² = 0.9991		0.31 - 20	y = 75.681x - 0.0003	75.681	0.0003	R² = 0.9996		1.30323		0.01	0.05
	Taurocholic acid	0 - 100	y = 0.0266x + 0.00361	0.0266	0.00361	R² = 0.9994		0.31 - 20	y = 42.096x + 0.003	42.096	0.003	R² = 0.9991		2.31233		0.01	0.05
	Taurolithocholic acid	0 - 100	y = 0.688x + 0.056	0.688	0.056	R² = 0.9982		0.31 - 20	y = 1.4176x + 0.0247	1.4176	0.0247	R² = 0.9955		22.009		0.01	0.05
	Taurodeoxycholic acid	0 - 100	y = 0.0212x + 0.00589	0.0212	0.00589	R² = 0.9976		0.31 - 20	y = 73.866x + 0.018	73.866	0.018	R² = 0.9960		1.3251		0.01	0.05
	Taurochenodeoxycholic acid	0 - 100	y = 0.0206x + 0.000284	0.0206	0.000284	R² = 0.9988		0.31 - 20	y = 255.58x + 0.2224	255.58	0.2224	R² = 0.9990		0.383207		0.01	0.05
	Tauroursodeoxycholic acid	0 - 100	y = 0.0338x + 0.00364	0.0338	0.00364	R² = 0.9988		0.31 - 20	y = 305.27x + 0.0018	305.27	0.0018	R² = 0.9994		0.316507		0.01	0.05
Carnitines
	Oleoyl-L-carnitine	0 - 250	y = 3019.8x + 32357	3019.8		R² = 0.9969		0.78 - 50	y = 29.299x + 1.5339	29.299	1.5339	R² = 0.9988		>100		0.001	0.005
	Palmitoyl-L-carnitine	0 - 50	y = 3164.5x + 42755	3164.5		R² = 0.9993		0.16 - 10	y = 21.409x + 0.0016	21.409	0.0016	R² = 0.9989		>100		0.001	0.005
Sterols
	5-α-Cholestane	0 - 500	y = 3.790x - 61200	3.79		R² = 0.9844		1.56 - 100	y = 31.839x + 0.0118	31.839	0.0118	R² = 0.9994		-8.76284		0.1	0.5
	Beta-sitosterol	0 - 100	y = 3.3615x + 129646	3.3615		R² = 0.9815		0.31 - 20	y = 9104.5x + 0.7477	9104.5	0.7477	R² = 0.9965		-0.0259377		0.01	0.05
	Beta-sitosterol glucoside	0 - 100	y = 0.1316x + 2738	0.1316		R² = 0.9816		0.31 - 20	y = 81629x + 1.2766	81629	1.2766	R² = 0.9771		0.00106384		0.1	1
	Cholesterol	0 - 800	y = 2290x + 80100	2290		R² = 0.9826		2.5 - 160	y = 10555x + 10.521	10555	10.521	R² = 0.9896		-21.6864		0.01	0.05
	Cholesterol 5A 6A epoxide	0 - 250	y = 32400x - 131000	32400		R² = 0.9967		0.78 - 50	y = 237.75x + 0.2315	237.75	0.2315	R² = 0.9997		>100		0.01	0.05
	Desmosterol	0 - 125	y = 105.46x + 15927	105.46		R² = 0.9974		1.56 - 25	y = 1749.1x + 0.2275	1749.1	0.2275	R² = 0.9733		-5.97221		0.01	0.05
	Ergosterol	0 - 125	y = 1690x + 7000	1690		R² = 0.9895		0.78 - 25	y = 1331.3x + 0.1007	1331.3	0.1007	R² = 0.9951		-126.868		0.01	0.5
	Lanosterol	0 - 500	y = 1.19E+05x + 1.86E+08	119000		R² = 0.9864		1.56 - 100	y = 146.61x + 2.6404	146.61	2.6404	R² = 0.9862		>100		0.01	0.1
	Progesteron	0 - 500	y = 95300x + 3.18E+06	95300		R² = 0.9906		1.56 - 100	y = 128.35x + 0.0181	128.35	0.0181	R² = 0.9993		>100		0.01	0.05
Fatty acids
	Arachidic acid	0 - 500	y = 0.00449x + 0.0379	0.00449	0.0379	R² = 0.9984		1.56 - 100	y = 25.436x + 0.0187	25.436	0.0187	R² = 0.9993		3.91378		0.01	0.1
	Behenic acid	0 - 500	y = 18.5x + 755	18.5		R² = 0.9951		1.56 - 100	y = 21.52x + 1.8174	21.52	1.8174	R² = 0.9979		-81.3197		0.01	0.1
	Cis vaccenic	0 - 500	y = 44.4x + 1120	44.4		R² = 0.9976		1.56 - 100	y = 4893.3x + 1.9285	4893.3	1.9285	R² = 0.9856		-0.886927		0.01	0.1
	Gondoic acid	0 - 500	y = 68.6x + 676	68.6		R² = 0.9987		1.56 - 100	y = 4573.1x + 0.5212	4573.1	0.5212	R² = 0.9961		-1.47821		0.1	1
	Docosahexaenoic acid	0 - 500	y = 350x - 557	350		R² = 0.9938		1.56 - 100	y = 315.43x + 0.0131	315.43	0.0131	R² = 0.9988		-110.643		0.01	0.05
	Erucic acid	0 - 500	y = 134.12x + 23324	134.12		R² = 0.9954		1.56 - 100	y = 1.0853x + 0.4262	1.0853	0.4262	R² = 0.9998		>100		0.01	0.05
	Lignoceric acid	0 - 500	y = 135.63x + 35912	135.63	0.02	R² = 0.9980		1.56 - 100	y = 5.6099x + 1.5685	5.6099	1.5685	R² = 0.9984		>100		0.01	0.05
	Linoleic acid	0 - 500	y = 37.879x + 30564	37.879		R² = 0.9516		1.56 - 100	y = 6.7339x + 0.1237	6.7339	0.1237	R² = 0.9977		>100		0.01	0.05
	Linolenic acid	0 - 500	y = 47.044x + 7178.2	47.044	1.83	R² = 0.9973		1.56 - 100	y = 6.0867x + 0.0932	6.0867	0.0932	R² = 0.9968		>100		0.01	0.05
	Margaric acid	0 - 500	y = 0.000156x + 0.00911	0.000156	0.00911	R² = 0.9982		1.56 - 100	y = 16.996x + 0.0556	16.996	0.0556	R² = 0.998		5.88282		0.1	1
	Myristic acid	0 - 500	y = 0.00752x + 0.0173	0.00752	0.0173	R² = 0.9900		1.56 - 100	y = 31.536x + 0.4271	31.536	0.4271	R² = 0.9933		3.14713		0.01	0.05
	Myristoleic acid	0 - 500	y = 18.593x + 9794.5	18.593		R² = 0.9550		1.56 - 100	y = 60.793x + 0.0588	60.793	0.0588	R² = 0.9978		-28.9392		0.1	0.5
	Oleanolic acid	0 - 125	y = 127.99x + 406888	127.99		R² = 0.9953		1.56 - 25	y = 6.914x + 0.207	6.914	0.207	R² = 0.978		>100		0.1	0.5
	Oleic acid	0 - 500	y = 134.27x + 202231	134	0.8631	R² = 0.9956		1.56 - 100	y = 7.6106x + 4.3856	7.6106	4.3856	R² = 0.9753		>100		0.01	0.05
	Palmitic acid	0 - 500	y = 6.6x + 2520	6.6		R² = 0.9912		1.56 - 100	y = 55.337x + 3.746	55.337	3.746	R² = 0.9793		-10.1198		0.01	0.05
	Palmitoleic acid	0 - 500	y = 88.294x + 28074	88.294		R² = 0.9877		1.56 - 100	y = 32.831x + 0.3138	32.831	0.3138	R² = 0.9954		>100		0.01	0.05
	Stearic acid	0 - 500	y = 42.34x + 2E+06	42.34		R² = 0.9744		1.56 - 100	y = 38.133x + 0.7199	38.133	0.7199	R² = 0.9942		-108.41		0.01	0.05
Glicerolipids
	1,2-dioleoyl-sn-glycero-3-phospho-rac-(1-glycerol)Na	0 - 800	y = 15302x - 156883	15302		R² = 0.9997		2.5 - 160	y = 99.683x + 5.3308	99.683	5.3308	R² = 0.9975		>100		0.01	0.05
	1-linoleoyl-rac-glycerol	0 - 800	y = 148.48x + 7586.2	148.48		R² = 0.9945		2.5 - 160	y = 3638.9x + 1.3233	3638.9	1.3233	R² = 0.9987		-4.05287		0.1	0.5
	1-monopalmitoleoyl-rac-glycerol	0 - 800	y = 376x - 8760	376		R² = 0.9891		2.5 - 160	y = 16790x + 14.474	16790	14.474	R² = 0.9832		-2.23347		0.1	1
	1-oleoyl-rac-glycerol	0 - 800	y = 17.551x + 416.36	17.551		R² = 0.9937		2.5 - 160	y = 1017x + 12.603	1017	12.603	R² = 0.9865		-1.62743		0.1	0.5
	Glyceryltrilinoleate	0 - 800	y = 564.34x + 7E+06	564.34		R² = 0.9142		2.5 - 160	y = 32.121x + 1.0147	32.121	1.0147	R² = 0.9829		>100		0.01	0.05
	Glyceryltrioleate	0 - 800	y = 320.14x + 7E+06	320.14		R² = 0.9669		2.5 - 160	y = 2135.2x - 4.9776	2135.2	4.9776	R² = 0.9927		-14.9466		0.1	0.05
	Glyceryltripalmitate		R² = 0.8669											#DIV/0!
	Glyceryltripalmitoleate	0 - 500	y = 5813x + 468652	5813		R² = 0.9992		1.56 - 100	y = 70.37x + 0.0155	70.37	0.0155	R² = 0.9995		>100		0.01	0.05
Glicerophospholipids
	1,2-dilinoleoyl-sn-glycero-3-phosphocholine	0 - 400	y = 7654.2x + 4E+07	7654.2		R² = 0.9961		1.25 - 80	y = 27.162x + 0.2865	27.162	0.2865	R² = 0.9923		>100		0.01	0.05
	1,2-dioleoyl-sn-glycero-3-phosphoethanolamine	0 - 800	y = 1078.6x + 14973	1078.6		R² = 0.9867		2.5 - 160	y = 76.452x + 0.0053	76.452	0.0053	R² = 0.9997		>100		0.1	0.5
	1-palmitoyl-sn-glycero-3-phosphocholine	0 - 800	y = 4815.6x + 93488	4815.6		R² = 0.9986		2.5 - 160	y = 47.357x + 2.0909	47.357	2.0909	R² = 0.9886		>100		0.1	0.5
Sfingolipids
	Ceramide	0 - 500	y = 9037.4x + 104728	9037		R² = 0.9988		1.56 - 100	y = 34.349x + 0.0609	34.349	0.0609	R² = 0.9974		>100		0.01	0.01
	D-sfingosine	0 - 15	y = 283.4x + 1030	283.4		R² = 0.9999		0.05 - 3	y = 54.67x + 0.001	54.67	0.001	R² = 0.9995		>100		0.001	0.005
	Tripentadecanoin C15:0	0 - 500	y = 437x + 31700	437		R² = 0.9952		1.56 - 100	y = 9303.3x - 0.1082	9303.3	0.1082	R² = 0.9913		-4.68651		0.001	0.005
