# Supplementary material for: Metabolomic profile in pancreatic cancer patients: a consensus-based approach to identify highly discriminating metabolites
Source: Oncotarget. 2016 Jan 1;7(5):5815–29. doi: 10.18632/oncotarget.6808 (PMC4868723; doi:10.18632/oncotarget.6808)
Supplement: Supplementary file 7 [file oncotarget-07-5815-s007.xls]

## Sheet: Table S3_28102014
Table S6. Compound-specific instrumental parameters of the LC-ESI-MS/MS method for the analysis of lipids in serum samples. IS: isotope labeled internal standard, used for quantification.
		Ionization Mode	Precursor ion		Q1						Q2						RT	Internal Standard (IS)
Class	Compound				Product ion	DP	EP	CE	CXP		Product ion	DP	EP	CE	CXP
Bile acids
	Cholic acid	[M-H]-	407.3		345.4	-192	-13	-26	-25		289.3	-192	-13	-54	-26		2.17	d4-Cholic acid
	Lithocholic acid	[M-H]-	375.3		375.3	-167	-5	-22	-42								5.69	d4-Lithocholic acid
	Deoxycholic acid	[M-H]-	391.3		327.3	-182	-12	-52	-47		373.2	-182	-12	-45	-46		3.21	d4-Chenodeoxycholic acid
	Chenodeoxycholic acid	[M-H]-	391.3		391.2	-182	-12	-27	-46		373.3	-182	-12	-48	-47		3.22	d4-Chenodeoxycholic acid
	Ursodeoxycholic acid	[M-H]-	391.3		391.3	-197	-3	-34	-19								2.1	d4-Chenodeoxycholic acid
	Glycocholic acid	[M-H]-	464.5		446.4	-114	-12	-44	-31		73.9	-114	-12	-74	-7		1.56	d4-Glycocholic acid
	Glycolithocholic acid	[M-H]-	432.3		388.4	-142	-3	-46	-29		73.9	-142	-3	-72	-5		3.05	d4-Lithocholic acid
	Glycodeoxycholic acid	[M-H]-	448.3		371.4	-120	-12	-56	-24		74.2	-120	-12	-80	-12		2.11	d4-Glycocholic acid
	Glycochenodeoxycholic acid	[M-H]-	448.3		386.3	-132	-11	-49	-32		73.9	-132	-11	-66	-7		1.93	d4-Glycocholic acid
	Glycoursodeoxycholic acid	[M-H]-	448.3		430.3	-96	-4	-45	-44		74.1	-96	-4	-67	-6		1.48	d4-Glycoursodeoxycholic acid
	Taurocholic acid	[M-H]-	514.3		496.4	-196	-13	-73	-28		80.2	-196	-13	-153	-10		1.37	d5-Taurocholic acid
	Taurolithocholic acid	[M-H]-	482.3		416.5	-160	-8	-66	-28		80.2	-160	-8	-135	-14		2.1	d4-Lithocholic acid
	Taurodeoxycholic acid	[M-H]-	498.3		480.4	-110	-5	-63	-35		80.1	-110	-5	-96	-9		1.61	d5-Taurodeoxycholic acid
	Taurochenodeoxycholic acid	[M-H]-	498.3		386.4	-184	-5	-67	-28		80.1	-198	-5	-130	-7		1.56	d5-Taurodeoxycholic acid
	Tauroursodeoxycholic acid	[M-H]-	498.3		124.0	-164	-8	-62	-12		80.1	-164	-8	-147	-10		1.65	d5-Taurodeoxycholic acid
Carnitines
	Oleoyl-L-carnitine	[M+H]+	426.3		265	120	11	30	13		367	120	11	26	17		6.52	d3-Palmitolyl carnitine
	Palmitoyl-L-carnitine	[M+H]+	400.3		239	173	10	28	14		341	173	10	24	14		5.2	d3-Palmitolyl carnitine
Sterols
	5-α-Cholestane	[M+H]+	374.6		357.3	133	8	10	19		57.2	133	8	50	11		9.23	d7-Cholesterol
	Beta-sitosterol	[M+NH4]+	432.4		397.5	80	6	30	14		132.9	80	6	29	14		8	d7-Cholesterol
	Beta-sitosterol glucoside	[M+HCOO]-	621.5		179.3	-70	-10	-27	-13		575						13.2	d7-Cholesterol
	Cholesterol	[M+H]+	387.4		369.4	94	3	18	20		91.2	94	3	54	9		16.04	d7-Cholesterol
	Cholesterol 5A 6A epoxide	[M+H]+	403.8		385.5	141	5	17	19		81.2	141	5	55	27		12.8	d7-Cholesterol
	Desmosterol	[M+NH4]+	402.4		367.2	250	12	13	20								14.34	d7-Cholesterol
	Ergosterol	[M+NH4]+	414.4		397.2	100	10	10	18		379.2	45	10	15	18		14.2	d7-Cholesterol
	Lanosterol	[M+NH4]+	444.4		427.4	45	9	11	30		409.5	45	9	16	20		14	d7-Cholesterol
	Progesteron	[M+H]+	315.5		297.4	30	3	22	22		79.2	30	3	65	13		2.7	d7-Cholesterol
Fatty acids
	Arachidic acid	[M+HCOO]-	357.4		311.4	-50	-11	-10	-20		293.4	-50	-11	-40	-25		13.9	d3-Arachidic acid
	Behenic acid	[M+HCOO]-	385.4		339.4	-60	-11	-15	-10		321.4	-60	-11	-47	-16		15.8	d3-Arachidic acid
	Cis vaccenic	[M+HCOO]-	327.3		281.2	-49	-12	-10	-17								10.3	d3-Arachidic acid
	Gondoic acid	[M-H]-	309.3		291.4	-180	-11	-30	-20								12	d3-Eicosanoic acid
	Docosahexaenoic acid	[M+HCOO]-	373.3		283	-60	-10	-20	-20		327	-60	-10	-10	-21		8	d3-Stearic acid
	Erucic acid	[M+HCOO]-	383		337.4	-122	-13	-20	-22								14.6	d3-Stearic acid
	Lignoceric acid	[M+HCOO]-	413.4		367.4	-53	-13	-14	-23		339	-53	-13	-32	-25		17.4	d3-Arachidic acid
	Linoleic acid	[M+HCOO]-	325.2		279	-60	-12	-10	-21		261	-60	-12	-35	-23		8.6	d3-Stearic acid
	Alpha-Linolenic acid	[M+HCOO]-	323.3		277	-65	-6	-8	-17		259	-65	-6	-27	-17		7.4	d3-Myristic acid
	Margaric acid	[M+HCOO]-	315.4		269.3	-45	-13	-10	-17								11.6	d3-Myristic acid
	Myristic acid	[M+HCOO]-	273.2		227.2	-100	-10	-20	-17								8	d3-Myristic acid
	Myristoleic acid	[M+HCOO]-	271.3		225.3	-45	-11	-20	-17								7.1	d3-Myristic acid
	Oleanolic acid	[M+NH4]+	474.4		439.4	120	9	15	25		191	120	9	25	14		7.2	d3-Arachidic acid
	Oleic acid	[M+HCOO]-	327.3		281	-60	-7	-10	-17		185	-60	-7	-46	-17		9.9	d3-Stearic acid
	Palmitic acid	[M+HCOO]-	301.3		255	-58	-10	-11	-17		237	-58	-10	-40	-17		9.7	d3-Stearic acid
	Palmitoleic acid	[M+HCOO]-	299.3		253.3	-45	-10	-11	-15								8.9	d3-Stearic acid
	Stearic acid	[M+HCOO]-	329.3		283.3	-60	-12	-9	-22		265.5	-60	-12	-41	-16		12.6	d3-Stearic acid
Glicerolipids
	1,2-dioleoyl-sn-glycero-3-phospho-rac-(1-glycerol)Na	[M-Na+NH4]+	792.5		265.3	50	6	55	14		339.3	50	6	45	14		16.41	d7-Cholesterol
	1-linoleoyl-rac-glycerol	[M+H]+	355.3		337	300	3	15	16		263	50	3	43	21		8.02	d7-Cholesterol
	1-monopalmitoleoyl-rac-glycerol	[M+H]+	329.3		255.3	286	10	14	16		237.2	286	10	16	17		7.48	d7-Cholesterol
	1-oleoyl-rac-glycerol	[M+H]+	357.3		283.2	250	10	13	17		265.2	250	10	15	13		9.23	d7-Cholesterol
	Glyceryltrilinoleate	[M+NH4]+	896.8		263.3	140	10	50	14		879.7	80	10	30	45		23.73	d7-Cholesterol
	Glyceryltrioleate	[M+NH4]+	902.8		339	80	8	45	14		603	80	8	60	14		24.32	d7-Cholesterol
	Glyceryltripalmitate	[M+NH4]+	824.8		239.3	300	15	50	17		551.5	300	15	47	28		24	d7-Cholesterol
	Glyceryltripalmitoleate	[M+NH4]+	818.7		547	300	4	28	27		237.3	300	4	53	12		23.7	d7-Cholesterol
Glicerophospholipids
	1,2-dilinoleoyl-sn-glycero-3-phosphocholine	[M+H]+	782.6		125	100	15	123	35		184	100	15	27	23		15.56	d7-Cholesterol
	1,2-dioleoyl-sn-glycero-3-phosphoethanolamine	[M-H]-	742.5		281	-100	-10	-57	-22		140	-100	-10	-80	-15		18	d7-Cholesterol
	1-Palmitoyl-sn-glycero-3-phosphocholine	[M+H]+	496.4		478.4	100	14	27	14		184	100	14	35	14		6.61	d7-Cholesterol
Sfingolipids
	Ceramide	[M+H]+	566.6		548.6	100	8	18	14		264	100	8	41	14		19.98	d7-Cholesterol
	D-sfingosine	[M+H]+	300		282	95	11	25	45		264	95	11	23	10		4.93	d7-Cholesterol
	Tripentadecanoin C15:0	[M+NH4]+	782.7		225.2	130	10	5	14		523.5	130	10	5	14		23.96	d7-Cholesterol
