# Supplementary material for: Metabolomic profile in pancreatic cancer patients: a consensus-based approach to identify highly discriminating metabolites
Source: Oncotarget. 2016 Jan 1;7(5):5815–29. doi: 10.18632/oncotarget.6808 (PMC4868723; doi:10.18632/oncotarget.6808)
Supplement: Supplementary file 8 [file oncotarget-07-5815-s008.xls]

## Sheet: Table S4_28102014
Table S7. Method validation results for each quantified lipid by LC-ESI-MS/MS analysis
Class	Compound	Level 1							Level 2
		Mean concentration (µM)	Std. Dev	Intra-day CV (%)	Inter-day CV (%)	R (%)	Accuracy Bias (%)		Mean concentration (µM)	Std. Dev	Intra-day CV (%)	Inter-day CV (%)	R (%)	Accuracy Bias (%)
Bile acids
	Cholic acid	1.53634	0.0898133	9.46187	5.84592	100.867	-0.867285		20.2669	0.573959	4.13204	2.832	99.9571	0.0429002
	Lithocholic acid	1.62869	0.157284	4.76072	9.6571	94.0253	5.97474		19.902	0.0661271	12.0242	0.332264	97.243	2.75696
	Deoxycholic acid	1.45806	0.089519	2.71175	6.13959	99.4311	0.568923		19.8789	0.0878347	4.79018	0.44185	98.3184	1.68158
	Chenodeoxycholic acid	1.53213	0.0860267	5.98738	5.61485	103.485	-3.48456		20.2343	0.0920103	2.69703	0.454725	99.9785	0.0215396
	Ursodeoxycholic acid	1.3789	0.0154559	4.3979	1.12088	101.086	-1.08562		20.1813	0.297737	6.09026	1.47531	100.33	-0.329633
	Glycocholic acid	1.80711	0.0607348	3.51657	3.36089	102.888	-20.8885		20.5099	0.0538188	5.71435	0.262405	101.194	-1.19428
	Glycolithocholic acid	1.61086	0.496264	19.8696	20.8074	102.469	-2.46863		20.0923	0.160782	6.54415	0.800219	98.8113	1.18872
	Glycodeoxycholic acid	1.64686	0.146472	8.70029	8.89398	107.189	-17.1891		20.0841	0.0160786	0.723731	0.0800565	99.5106	0.489417
	Glycochenodeoxycholic acid	1.53191	0.218881	12.1692	14.2881	98.1931	1.80688		20.5056	0.332333	10.1099	1.6207	101.005	-1.00533
	Glycoursodeoxycholic acid	1.33702	0.210763	5.305	15.7637	96.6812	3.31876		20.2251	0.155848	1.1755	0.770568	100.483	-0.483073
	Taurocholic acid	1.68926	0.0796269	10.7204	4.71371	105.221	-5.22095		20.2752	0.0891567	4.09528	0.439732	99.5061	0.493899
	Taurolithocholic acid	1.74961	0.0698105	11.3699	3.99006	113.689	-13.6887		20.2838	0.564342	2.16506	2.78223	99.7767	0.223265
	Taurodeoxycholic acid	1.58241	0.033997	5.82967	2.14843	113.753	-13.7525		20.0522	0.405616	0.287178	2.0228	99.4586	0.541365
	Taurochenodeoxycholic acid	1.58389	0.0293976	15.4924	1.85604	107.031	-7.0311		20.1626	0.189897	17.1231	0.94183	99.583	0.417019
	Tauroursodeoxycholic acid	1.29804	0.0224333	6.30542	1.72824	103.204	-3.20357		19.8214	0.161305	3.50246	0.81379	99.0671	0.932921
Carnitines
	Oleoyl-L-carnitine	3.49722	0.108228	14.333	3.09468	90.0391	9.96087		26.6436	2.16038	2.75383	8.10842	103.841	-3.84056
	Palmitoyl-L-carnitine	0.683536	0.0275455	6.41132	4.02985	105.526	-5.52576		4.98334	0.373834	4.31088	7.50168	99.1868	0.813224
Sterols
	5-α-Cholestane	3.44032	0.00597933	6.83478	0.173801	95.7292	4.27083		100.063	0.24101	9.66756	0.240859	99.6186	0.381356
	Beta-sitosterol	8.63923	3.15964	19.6029	16.5732	105.569	-5.56912		24.588	1.1814	18.2405	4.8048	92.9401	7.05987
	Beta-sitosterol glucoside	6.10851	0.383392	15.7808	6.27635	97.3622	2.63779		24.2041	1.93589	13.743	7.99816	93.5207	6.47926
	Cholesterol	19.1175	3.05974	13.0743	16.0049	95.5876	4.41241		159.182	2.29243	0.999684	1.44013	99.489	0.511043
	Cholesterol 5A 6A epoxide	6.27676	0.0719806	14.8497	1.14678	93.1161	6.88391		50.5888	0.725064	4.62991	1.43325	100.264	-0.263671
	Desmosterol	1.8066	0.213	11.7917	8.90005	105.622	-15.6222		13.854	0.44	5.2717	7.09	110.832	-10.8323
	Ergosterol	3.4689	0.783066	9.23139	22.5739	98.1379	1.86211		25.825	0.554703	2.18001	2.14793	95.5582	4.44184
	Lanosterol	31.9377	6.50369	11.9863	20.3637	107.751	-17.7509		96.6811	2.52839	1.27688	2.61519	96.6811	3.3189
	Progesteron	7.30911	0.880644	15.2979	12.0486	95.5217	4.47826		100.121	0.0436161	4.24615	0.0435635	98.7819	1.2181
Fatty acids
	Arachidic acid	14.3958	1.6397	10.4238	11.3901	98.2387	1.76128		102.448	0.191372	3.96474	0.186799	100.332	-0.331896
	Behenic acid	14.0065	3.45215	10.8053	14.6468	102.052	-12.0519		102.32	0.220025	4.89156	0.215037	99.8299	0.170117
	Cis vaccenic	7.59876	0.985863	17.4635	5.21072	101.58	19.0715		101.389	1.99106	9.98899	1.96379	101.389	-1.38893
	Gondoic acid	27.0667	3.42311	8.09417	12.6469	108.267	-8.26674		99.966	2.90812	1.67165	2.90911	99.966	0.0340096
	Docosahexaenoic acid	3.6062	0.715249	8.16272	19.8339	105.398	-15.3984		99.1671	0.502114	5.68642	0.506331	99.1671	0.832924
	Erucic acid	6.46824	0.392789	6.80732	6.07258	101.028	-1.02786		100.846	0.246324	3.78263	0.244258	100.692	-0.691644
	Lignoceric acid	5.8099	1.06505	16.2031	18.3317	92.9584	7.04155		99.734	1.08934	6.44475	1.09224	99.734	0.265992
	Linoleic acid	12.2895	2.87889	9.7399	13.4256	98.3162	1.68377		97.7906	0.860066	3.56592	0.879498	97.7906	2.20938
	Linolenic acid	3.51431	0.684589	7.46145	19.48	112.458	-12.4579		99.1664	1.43722	1.77521	1.4493	99.1664	0.833603
	Margaric acid	6.31237	0.747153	5.88734	11.8363	100.998	-0.997965		99.5461	2.40464	1.56194	2.4156	99.5461	0.453941
	Myristic acid	24.7565	4.29059	6.79173	17.3312	99.0261	0.973864		97.2694	0.225091	1.91145	0.23141	97.2694	2.73061
	Myristoleic acid	6.70303	0.25605	2.19974	3.81991	107.248	-7.24844		101.341	1.12992	4.49284	1.11498	101.341	-1.34064
	Oleanolic acid	2.96301	0.416888	7.21896	14.0698	94.8162	5.18381		23.2541	0.325598	1.88463	1.40017	93.0166	6.98341
	Oleic acid	54.0906	2.2806	12.348	4.21625	108.181	-8.18121		94.9724	1.72766	6.47697	1.81912	94.9724	5.0276
	Palmitic acid	13.7633	0.278684	16.9766	2.02483	110.107	-10.1067		102.155	3.09205	7.65737	3.02683	102.155	-2.15461
	Palmitoleic acid	14.462	1.70265	15.6226	11.7733	105.696	-15.6962		97.901	1.03781	5.66758	1.06006	97.901	2.09902
	Stearic acid	16.3969	9.93301	16.8627	20.5786	95.5876	14.4124		99.7153	1.08271	9.25426	1.0858	99.7153	0.284702
Glycerolipids
	1,2-dioleoyl-sn-glycero-3-phospho-rac-(1-glycerol)Na	7.92144	1.2325	21.7357	15.559	105.509	-5.50871		163.454	2.48002	11.8556	1.51725	100.505	-0.505113
	1-linoleoyl-rac-glycerol	37.6384	6.1933	11.5476	16.4547	94.096	5.90403		159.75	1.29378	6.96383	0.809878	99.8439	0.156058
	1-monopalmitoleoyl-rac-glycerol	11.995	1.11915	9.79762	9.33021	109.95	-19.9496		164.636	3.44119	17.5216	2.09018	102.898	-2.89767
	1-oleoyl-rac-glycerol	10.7879	2.33256	24.4771	19.622	107.879	8.6147		163.106	6.36	15.941	3.89929	101.942	-1.94155
	Glyceryltrilinoleate	10.0661	1.45482	16.2185	8.54507	100.661	-0.66133		154.261	6.73252	17.6036	6.41869	96.4132	3.58681
	Glyceryltrioleate	38.3401	3.26581	24.3998	18.4323	95.8503	4.14967		159.056	3.572	7.17927	2.24576	99.4097	0.590292
	Glyceryltripalmitate
	Glyceryltripalmitoleate	8.3566	0.205179	21.2769	6.8706	109.93	-9.92967		99.502	1.25963	3.2457	1.26594	99.502	0.497983
Glycerophospholipids
	1,2-dilinoleoyl-sn-glycero-3-phosphocholine	44.9155	10.5448	17.2143	20.477	102.003	-20.0027		98.6863	5.27969	2.71316	5.34997	97.4641	2.53589
	1,2-dioleoyl-sn-glycero-3-phosphoethanolamine	10.395	0.465335	14.1148	4.47653	103.95	-3.95003		156.366	4.8804	7.36157	3.12114	97.7287	2.27131
	1-Palmitoyl-sn-glycero-3-phosphocholine	49.8767	9.32957	13.9114	18.7052	104.692	-14.6919		156.212	4.43168	11.8206	2.83696	97.6325	2.36749
Sfingolipids
	Ceramide	6.59297	0.266105	19.0079	4.0362	105.488	-5.48755		98.2208	0.919938	9.3706	0.936603	98.2208	1.77925
	D-sfingosine	0.145814	0.0387517	20.1392	26.5762	103.801	-3.80125		3.05211	0.0435589	6.29703	1.42717	100.12	-0.120447
	Tripentadecanoin C15:0	14.9254	1.92539	5.50438	7.58507	103.403	-3.40315		102.886	1.88551	13.0541	7.48689	100.886	-0.885507
